# Supplementary material for: The Tumour Suppressor Fhit Protein Activates C-Raf Ubiquitination and Degradation in Human Melanoma Cells by Interacting with Hsp90
Source: Biomedicines. 2022 Oct 13;10(10):2551. doi: 10.3390/biomedicines10102551 (PMC9599145; doi:10.3390/biomedicines10102551)
Supplement: Supplementary file 1 [file biomedicines-10-02551-s001.zip]

Archive with 1 entries (1 files):
- biomedicines-1922471-supplementary.pdf
